# Supplementary material for: Combination of Copper Metallodendrimers with Conventional Antitumor Drugs to Combat Cancer in In Vitro Models
Source: Int J Mol Sci. 2023 Feb 17;24(4):4076. doi: 10.3390/ijms24044076 (PMC9960994; doi:10.3390/ijms24044076)
Supplement: Supplementary file 1 [file ijms-24-04076-s001.zip]

Archive with 1 entries (1 files):
- ijms-2206058-supplementary.pdf
